# Supplementary material for: Development and Degeneration of the Intervertebral Disc—Insights from Across Species
Source: Vet Sci. 2023 Aug 24;10(9):540. doi: 10.3390/vetsci10090540 (PMC10534844; doi:10.3390/vetsci10090540)
Supplement: Supplementary file 1 [file vetsci-10-00540-s001.zip]

Archive with 1 entries (1 files):
- vetsci-2516046-supplementary.pdf
